# Supplementary material for: Luminal and Mucosal Microbiota of the Cecum and Large Colon of Healthy and Diarrheic Horses
Source: Animals (Basel). 2020 Aug 12;10(8):1403. doi: 10.3390/ani10081403 (PMC7460328; doi:10.3390/ani10081403)
Supplement: Supplementary file 1 [file animals-10-01403-s001.zip]

Archive with 4 entries (3 files):
- animals-850072-Figure S1-s3/
- animals-850072-Figure S1-s3/Supplementar Figure 1 Alpha diversity.tiff
- animals-850072-Figure S1-s3/Supplementary figure 2 LEfSe LDA 2.tiff
- animals-850072-Figure S1-s3/Supplementary figure 3.tiff
